# Supplementary material for: A DNA methylation state transition model reveals the programmed epigenetic heterogeneity in human pre-implantation embryos
Source: Genome Biol. 2020 Nov 16;21:277. doi: 10.1186/s13059-020-02189-8 (PMC7667739; doi:10.1186/s13059-020-02189-8)
Supplement: Supplementary file 2 — Additional file 2: Table S1. A total of 64 genes showed both high DNA methylation heterogeneity at promoters and expression heterogeneity in human 8-cell stage embryos. [file 13059_2020_2189_MOESM2_ESM.xlsx]

## Sheet: Table S1
GeneName	DNA methylation heterogeneity	Expression heterogeneity
A2ML1	0.3125	8
ALPP	0.3125	1.0078
AMICA1	0.5625	2.5087
AMZ1	0.4375	3.2397
BCL2L15	0.3125	0.865
BCL6B	0.375	4.9466
C11orf49	0.375	3.2205
C4orf45	0.3125	8
C9orf24	0.5	3.7738
CACHD1	0.3125	1.9304
CCDC30	0.5625	0.824
CDH5	0.3125	8
CDK10	0.3125	0.7028
CHN2	0.4375	1.3964
CHRNA10	0.3125	1.4441
CREB3L3	0.3125	2.122
CSAD	0.375	0.6951
CUBN	0.4375	4.5185
CYP2E1	0.4375	2.2898
DENND3	0.5625	3.939
DLGAP3	0.4375	3.7239
DYRK1B	0.8125	3.8949
EBI3	0.4375	3.4959
FAM131A	0.5625	4.717
FRMD4A	0.4375	0.5152
GCM1	0.8125	8
GDF3	0.3125	0.5701
GNG2	0.75	1.2711
GPBAR1	0.375	4.8016
GPR133	0.4375	6.6333
HDC	0.6875	0.5495
HIPK4	0.375	0.683
HOXB3	0.4375	8
IGF1	0.6875	1.1675
KIAA1671	0.5	2.7507
LMO2	0.4375	0.6177
MOBP	0.4375	2.4194
MTUS2	0.8125	3.6062
NPEPL1	0.3125	8
NR3C1	0.4375	1.8426
PKD1L1	0.625	8
PNMA5	0.3125	6.1081
POU6F1	0.375	8
PPP1R16A	0.375	3.6531
PRAP1	0.4375	0.8201
PRKAG2	0.6875	8
PTPRD	0.3125	1.2345
PVRIG	0.3125	1.8236
RNF113B	0.5625	4.1078
RTP3	0.3125	0.913
SCARNA12	0.375	2.4271
SH3D19	0.4375	1.8413
SIPA1L2	0.4375	0.5814
SLC3A1	0.3125	1.365
SPIB	0.375	8
SRRM5	0.3125	1.2988
TBC1D3P2	0.375	3.6226
THTPA	0.3125	3.163
TM4SF1	0.4375	1.2103
TMEM104	0.5625	0.9855
TMEM27	0.5625	0.8668
TRIM34	0.6875	6.2491
UNC93A	0.375	2.3983
ZNF763	0.4375	8
